# Supplementary material for: Actual vs. Perceived Competency Development—How Can Virtual Patients Impact Pharmacist Pre-Registration Training?
Source: Pharmacy (Basel). 2020 Aug 5;8(3):138. doi: 10.3390/pharmacy8030138 (PMC7558302; doi:10.3390/pharmacy8030138)
Supplement: Supplementary file 1 [file pharmacy-08-00138-s001.zip]

Archive with 2 entries (2 files):
- Supplementary Material (S1)- Walkthrough of the VP EHC case.mp4
- Supplementary Materials (S2-S5).pdf
